# Supplementary material for: Reversal of ATP synthase is a key attribute accompanying cellular differentiation of Trypanosoma brucei insect forms
Source: Commun Biol. 2026 Mar 27;9:680. doi: 10.1038/s42003-026-09933-z (PMC13187271; doi:10.1038/s42003-026-09933-z)
Supplement: Supplementary file 3 — Supplementary Data 1 [file 42003_2026_9933_MOESM3_ESM.xlsx]

## Sheet: Figure 1B
Figure 1C
	RBP6OE NON			RBP6OE IND			TbIF1 dKO_RBP6OE NON			TbIF1 dKO_RBP6OE IND			RBP6OE_TbIF1OE NON			RBP6OE_TbIF1OE IND
0	2000000	2000000	2000000	2000000	2000000	2000000	2000000	2000000	2000000	2000000	2000000	2000000	2000000	2000000	2000000	2000000	2000000	2000000
1	8100000	7900000	11000000	8100000	7700000	9600000	7500000	7100000	8900000	8100000	6600000	7700000	7400000	8600000	8500000	7100000	8300000	7100000
2	35000000	33000000	48000000	25000000	27000000	33000000	32000000	30000000	38000000	21000000	21000000	23000000	29000000	37000000	37000000	25000000	29000000	26000000
3	150000000	140000000	180000000	60000000	64000000	80000000	140000000	110000000	150000000	43000000	45000000	48000000	130000000	130000000	170000000	58000000	71000000	69000000
4	710000000	620000000	830000000	130000000	140000000	180000000	530000000	480000000	620000000	71000000	80000000	84000000	490000000	700000000	660000000	140000000	170000000	170000000
5	3200000000	2800000000	3900000000	240000000	290000000	330000000	2300000000	1900000000	2700000000	100000000	120000000	140000000	1500000000	2600000000	3000000000	260000000	360000000	320000000
6	16000000000	13000000000	17000000000	410000000	480000000	550000000	9799999000	8100000000	9200000000	140000000	160000000	170000000	7200000000	12000000000	12000000000	520000000	730000000	710000000
7	72000000000	52000000000	65000000000	700000000	760000000	910000000	42000000000	29000000000	43000000000	230000000	210000000	210000000	30000000000	55000000000	52000000000	1000000000	1500000000	1500000000
8	300000000000	220000000000	340000000000	1100000000	1200000000	1400000000	180000000000	120000000000	210000000000	300000000	240000000	270000000	120000000000	260000000000	260000000000	2000000000	3300000000	3500000000

## Sheet: Figure 1C
RBP6 OE
DAYS	Procyclic-like				Epimastigote-like				Metacyclic-like
0	95	99	95	99	4	1	4	1	1	0	1	0
2	17	23	17	23	82	77	82	77	1	0	1	0
4	30	34	30	34	55	55	55	55	15	11	15	11
6	37	39	12	14	46	44	52	50	17	39	36	36
8	44	42	44	42	36	39	36	39	20	19	20	19
RBP6 OE_TbIF1dKO
DAYS	Procyclic-like			Epimastigote-like			Metacyclic-like
0	96	99	98	0	1	0	4	0	2
2	3	4	5	92	96	91	6	0	4
4	6	2	3	75	91	71	19	7	25
6	9	13	9	32	49	6	59	38	85
8	15	19	2	4	27	4	80	53	94
RBP6 OE_TbIF1 OE
DAYS	Procyclic-like			Epimastigote-like			Metacyclic-like
0	97	99	98	2	1	1	1	1	1
2	78	76	75	20	21	25	2	3	0
4	80	72	76	20	21	24	0	7	0
6	72	79	75	16	12	15	12	9	10
8	61	88	85	16	10	12	23	2	3

## Sheet: Figure 2B
RBP6 OE
DAYS	KCN sensitive respiration					SHAM sensitive respiration					Residual respiration
0	41.3639	41.4997	43.8481	43.0933	37.748	10.653	6.5114	6.877	1.527	11.6009	3.7694	0.2658	1.3706	-6.0387	1.3962
2	35.899	41.953	28.362	47.844		75.1269	73.3267	88.1016	84.0803		-1.7785	2.5816	14.029	4.5665
RBP6 OE_TbIF1 dKO
DAYS	KCN sensitive respiration					SHAM sensitive respiration					Residual respiration
0	30.5558	22.8494	52.8816			13.1912	10.8091	20.1004			4.9187	6.0886	5.2612
2	41.7994	61.8941	58.6989			179.307	161.163	151.346			19.7025	9.6139	9.2352

## Sheet: Figure 2D
RBP6 OE	RBP6 OE_TbIF1dKO	RBP6 OE	RBP6 OE_TbIF1dKO
2	2	4	4
1	1.0451	1.70102	1.52873
1	0.98395	1.3532	1.89587
1	0.95861
1	0.98049

## Sheet: Figure 2E
DAYS	RBP6 OE					RBP6 OE_ TbIF1 dKO
0	100	100	100	100	100	100	100	100	100	100
2	98.3957	98.8137	81.4501	82.5479	85.5992	106.788	101.764	98.9653	74.8208	79.2036

## Sheet: Figure 2F
	RBP6OE							TbIF1dKO_RBP6OE
0	100	100	100	100	100	100		100	100	100	100	100	100	100
2	128.669	140.891	141.094	107.992	117.181	148.276		170.61	209.727	288.624	155.133	175.855	306.901	212.411
4	162.116	100.256	145.224	139.648	127.155			152.927	77.9952	114.386	160.304	72.2959	87.1139	92.5434
6	127.816	121.248	131.718	119.828				129.878	72.3606	50.3909	110.951	71.1096	70.7046	55.8733
8	133.532	118.129	144.493	106.466				116.463	78.5884	58.9914	85.4753	81.7865	69.9807	66.9561

## Sheet: Figure 3A-D
Time (s)	RBP6OE NON		Time (s)	TbIF1 DKO_RBP6OE NON		Time (s)	RBP6OE IND2		Time (s)	TbIF1 DKO_RBP6OE IND2
0	4565		0	4465		0	6422		0	6424
1.1	4569		1.1	4466		1	6434		1	6427
2.2	4573		2.2	4472		2	6430		2	6435
3.3	4575		3.3	4464		3	6421		3	6431
4.4	4572		4.4	4467		4	6429		4	6437
5.5	4572		5.5	4464		5	6418		5	6434
6.6	4577		6.6	4469		6	6419		6	6428
7.7	4576		7.7	4466		7	6423		7	6437
8.8	4576		8.8	4469		8	6420		8	6434
9.9	4577		9.9	4475		9	6427		9	6428
11	4578		11	4469		10	6419		10	6428
12.1	4573		12.1	4470		11	6428		11	6425
13.2	4575		13.2	4473		12	6418		12	6431
14.3	4573		14.3	4470		13	6422		13	6433
15.4	4578		15.4	4467		14	6433		14	6431
16.5	4579		16.5	4472		15	6423		15	6428
17.6	4579		17.6	4470		16	6430		16	6429
18.7	4577		18.7	4475		17	6432		17	6430
19.8	4573		19.8	4475		18	6444		18	6441
20.9	4575		20.9	4477		19	6428		19	6431
22	4569		22	4478		20	6436		20	6430
23.1	4574		23.1	4476		21	6450		21	6430
24.2	4582		24.2	4471		22	6442		22	6434
25.3	4576		25.3	4475		23	6447		23	6442
26.4	4580		26.4	4476		24	6447		24	6437
27.5	4581		27.5	4477		25	6457		25	6445
28.6	4580		28.6	4475		26	6455		26	6442
29.7	4582		29.7	4476		27	6460		27	6448
30.8	4582		30.8	4479		28	6462		28	6447
31.9	4589		31.9	4482		29	6469		29	6448
33	4580		33	4475		30	6472		30	6451
34.1	4584		34.1	4475		31	6466		31	6452
35.2	4587		35.2	4481		32	6478		32	6454
36.3	4587		36.3	4482		33	6478		33	6461
37.4	4588		37.4	4478		34	6477		34	6464
38.5	4583		38.5	4484		35	6485		35	6466
39.6	4585		39.6	4483		36	6484		36	6461
40.7	4582		40.7	4485		37	6487		37	6468
41.8	4604		41.8	4484		38	6496		38	6477
42.9	4647		42.9	4487		39	6501		39	6471
44	4574		44	4491		40	6500		40	6470
45.1	4599		45.1	4486		41	6496		41	6476
46.2	4558		46.2	4489		42	6502		42	6482
47.3	4555		47.3	4490		43	6516		43	6477
48.4	4554		48.4	4489		44	6514		44	6486
49.5	4554		49.5	4489		45	6516		45	6493
50.6	4554		50.6	4491		46	6519		46	6491
51.7	4551		51.7	4486		47	6518		47	6486
52.8	4557		52.8	4492		48	6522		48	6490
53.9	4558		53.9	4494		49	6523		49	6495
55	4556		55	4492		50	6527		50	6503
56.1	4555		56.1	4497		51	6530		51	6504
57.2	4561		57.2	4496		52	6538		52	6504
58.3	4564		58.3	4497		53	6532		53	6515
59.4	4556		59.4	4498		54	6539		54	6518
60.5	4556		60.5	4498		55	6511		55	6520
61.6	4563		61.6	4570		56	6503		56	6519
62.7	4567		62.7	4494		57	6501		57	6518
63.8	4559		63.8	4469		58	6499		58	6519
64.9	4565		64.9	4466		59	6508		59	6523
66	4565		66	4469		60	6511		60	6521
67.1	4570		67.1	4470		61	6509		61	6523
68.2	4570		68.2	4470		62	6510		62	6530
69.3	4570		69.3	4474		63	6512		63	6525
70.4	4573		70.4	4471		64	6504		64	6535
71.5	4574		71.5	4473		65	6512		65	6525
72.6	4574		72.6	4477		66	6514		66	6527
73.7	4669		73.7	4474		67	6517		67	6541
74.8	4574		74.8	4476		68	6518		68	6541
75.9	4574		75.9	4482		69	6519		69	6548
77	4547		77	4481		70	6516		70	6541
78.1	4542		78.1	4479		71	6518		71	6492
79.2	4551		79.2	4480		72	6522		72	6501
80.3	4548		80.3	4482		73	6516		73	6515
81.4	4553		81.4	4481		74	6513		74	6506
82.5	4548		82.5	4482		75	6509		75	6502
83.6	4559		83.6	4481		76	6512		76	6513
84.7	4559		84.7	4482		77	6516		77	6504
85.8	4551		85.8	4486		78	6515		78	6502
86.9	4556		86.9	4491		79	6516		79	6503
88	4558		88	4489		80	6513		80	6501
89.1	4559		89.1	4490		81	6512		81	6497
90.2	4565		90.2	4490		82	6516		82	6491
91.3	4559		91.3	4491		83	6514		83	6492
92.4	4562		92.4	4497		84	6518		84	6495
93.5	4562		93.5	4488		85	6514		85	6494
94.6	4571		94.6	4496		86	6489		86	6492
95.7	4560		95.7	4496		87	6494		87	6489
96.8	4569		96.8	4496		88	6472		88	6492
97.9	4567		97.9	4494		89	6475		89	6489
99	4567		99	4498		90	6471		90	6481
100.1	4570		100.1	4499		91	6471		91	6475
101.2	4575		101.2	4494		92	6466		92	6473
102.3	4567		102.3	4500		93	6471		93	6471
103.4	4573		103.4	4504		94	6463		94	6466
104.5	4572		104.5	4506		95	6468		95	6461
105.6	4572		105.6	4506		96	6456		96	6455
106.7	4575		106.7	4507		97	6454		97	6452
107.8	4568		107.8	4508		98	6455		98	6445
108.9	4577		108.9	4504		99	6452		99	6439
110	4573		110	4504		100	6458		100	6433
111.1	4573		111.1	4508		101	6448		101	6440
112.2	4575		112.2	4506		102	6445		102	6426
113.3	4576		113.3	4504		103	6450		103	6428
114.4	4576		114.4	4505		104	6440		104	6430
115.5	4575		115.5	4581		105	6439		105	6421
116.6	4574		116.6	4439		106	6436		106	6414
117.7	4571		117.7	4488		107	6441		107	6406
118.8	4571		118.8	4480		108	6435		108	6404
119.9	4573		119.9	4484		109	6434		109	6398
121	4568		121	4481		110	6431		110	6401
122.1	4570		122.1	4482		111	6430		111	6398
123.2	4567		123.2	4482		112	6430		112	6391
124.3	4568		124.3	4479		113	6427		113	6381
125.4	4573		125.4	4482		114	6425		114	6384
126.5	4567		126.5	4479		115	6418		115	6378
127.6	4568		127.6	4481		116	6421		116	6376
128.7	4568		128.7	4473		117	6416		117	6369
129.8	4568		129.8	4481		118	6409		118	6365
130.9	4564		130.9	4473		119	6410		119	6362
132	4562		132	4479		120	6415		120	6361
133.1	4562		133.1	4474		121	6408		121	6356
134.2	4562		134.2	4473		122	6407		122	6350
135.3	4554		135.3	4472		123	6400		123	6356
136.4	4557		136.4	4475		124	6399		124	6347
137.5	4553		137.5	4471		125	6402		125	6343
138.6	4551		138.6	4471		126	6392		126	6336
139.7	4548		139.7	4474		127	6399		127	6343
140.8	4549		140.8	4467		128	6397		128	6339
141.9	4547		141.9	4472		129	6399		129	6337
143	4542		143	4465		130	6391		130	6330
144.1	4543		144.1	4464		131	6397		131	6323
145.2	4546		145.2	4466		132	6398		132	6317
146.3	4540		146.3	4464		133	6392		133	6311
147.4	4539		147.4	4457		134	6386		134	6317
148.5	4534		148.5	4459		135	6384		135	6309
149.6	4532		149.6	4457		136	6382		136	6313
150.7	4533		150.7	4455		137	6378		137	6313
151.8	4524		151.8	4454		138	6377		138	6306
152.9	4518		152.9	4454		139	6378		139	6311
154	4517		154	4449		140	6377		140	6310
155.1	4514		155.1	4445		141	6371		141	6299
156.2	4512		156.2	4450		142	6378		142	6300
157.3	4510		157.3	4447		143	6377		143	6297
158.4	4503		158.4	4442		144	6374		144	6301
159.5	4503		159.5	4437		145	6368		145	6291
160.6	4499		160.6	4433		146	6375		146	6296
161.7	4494		161.7	4431		147	6369		147	6293
162.8	4493		162.8	4427		148	6373		148	6290
163.9	4487		163.9	4422		149	6370		149	6290
165	4486		165	4417		150	6364		150	6289
166.1	4478		166.1	4419		151	6355		151	6288
167.2	4473		167.2	4411		152	6360		152	6295
168.3	4467		168.3	4411		153	6364		153	6288
169.4	4467		169.4	4404		154	6351		154	6287
170.5	4459		170.5	4408		155	6359		155	6284
171.6	4458		171.6	4410		156	6354		156	6283
172.7	4456		172.7	4400		157	6353		157	6285
173.8	4447		173.8	4398		158	6353		158	6292
174.9	4442		174.9	4395		159	6350		159	6292
176	4437		176	4387		160	6352		160	6285
177.1	4431		177.1	4383		161	6338		161	6289
178.2	4436		178.2	4382		162	6346		162	6287
179.3	4429		179.3	4375		163	6345		163	6294
180.4	4425		180.4	4374		164	6346		164	6293
181.5	4422		181.5	4367		165	6339		165	6293
182.6	4414		182.6	4364		166	6337		166	6294
183.7	4412		183.7	4361		167	6336		167	6285
184.8	4407		184.8	4354		168	6334		168	6208
185.9	4402		185.9	4353		169	6327		169	6260
187	4396		187	4348		170	6333		170	6246
188.1	4390		188.1	4341		171	6332		171	6247
189.2	4384		189.2	4341		172	6335		172	6244
190.3	4380		190.3	4340		173	6337		173	6238
191.4	4375		191.4	4330		174	6333		174	6242
192.5	4373		192.5	4326		175	6328		175	6231
193.6	4364		193.6	4322		176	6330		176	6232
194.7	4363		194.7	4315		177	6330		177	6228
195.8	4358		195.8	4309		178	6334		178	6223
196.9	4353		196.9	4306		179	6297		179	6215
198	4347		198	4304		180	6213		180	6214
199.1	4347		199.1	4300		181	6153		181	6217
200.2	4339		200.2	4295		182	6138		182	6214
201.3	4329		201.3	4289		183	6120		183	6211
202.4	4331		202.4	4284		184	6103		184	6212
203.5	4322		203.5	4281		185	6086		185	6218
204.6	4318		204.6	4273		186	6074		186	6217
205.7	4310		205.7	4274		187	6057		187	6210
206.8	4313		206.8	4268		188	6045		188	6202
207.9	4305		207.9	4261		189	6027		189	6199
209	4304		209	4256		190	6011		190	6194
210.1	4293		210.1	4251		191	6002		191	6195
211.2	4294		211.2	4245		192	5988		192	6196
212.3	4288		212.3	4238		193	5973		193	6183
213.4	4280		213.4	4236		194	5961		194	6191
214.5	4278		214.5	4231		195	5953		195	6184
215.6	4274		215.6	4222		196	5944		196	6189
216.7	4269		216.7	4220		197	5933		197	6185
217.8	4265		217.8	4216		198	5922		198	6191
218.9	4259		218.9	4212		199	5910		199	6181
220	4256		220	4208		200	5899		200	6180
221.1	4257		221.1	4203		201	5890		201	6183
222.2	4249		222.2	4198		202	5884		202	6176
223.3	4240		223.3	4190		203	5869		203	6175
224.4	4239		224.4	4189		204	5863		204	6176
225.5	4239		225.5	4183		205	5852		205	6180
226.6	4228		226.6	4176		206	5849		206	6176
227.7	4224		227.7	4172		207	5846		207	6177
228.8	4219		228.8	4171		208	5831		208	6171
229.9	4218		229.9	4167		209	5830		209	6165
231	4207		231	4159		210	5814		210	6168
232.1	4210		232.1	4158		211	5813		211	6172
233.2	4209		233.2	4152		212	5803		212	6174
234.3	4205		234.3	4150		213	5796		213	6162
235.4	4199		235.4	4142		214	5796		214	6170
236.5	4196		236.5	4144		215	5780		215	6167
237.6	4190		237.6	4134		216	5781		216	6161
238.7	4186		238.7	4131		217	5779		217	6162
239.8	4180		239.8	4122		218	5766		218	6158
240.9	4176		240.9	4119		219	5763		219	6161
242	4176		242	4120		220	5754		220	6162
243.1	4172		243.1	4112		221	5754		221	6154
244.2	4167		244.2	4110		222	5741		222	6163
245.3	4164		245.3	4101		223	5738		223	6166
246.4	4161		246.4	4102		224	5731		224	6159
247.5	4156		247.5	4092		225	5727		225	6155
248.6	4155		248.6	4089		226	5724		226	6158
249.7	4149		249.7	4083		227	5718		227	6152
250.8	4147		250.8	4080		228	5712		228	6154
251.9	4146		251.9	4077		229	5715		229	6157
253	4142		253	4070		230	5706		230	6148
254.1	4142		254.1	4068		231	5701		231	6151
255.2	4136		255.2	4064		232	5698		232	6152
256.3	4131		256.3	4062		233	5690		233	6136
257.4	4129		257.4	4060		234	5690		234	6016
258.5	4123		258.5	4054		235	5687		235	5990
259.6	4123		259.6	4049		236	5685		236	5974
260.7	4118		260.7	4048		237	5678		237	5954
261.8	4116		261.8	4043		238	5678		238	5940
262.9	4116		262.9	4039		239	5674		239	5925
264	4111		264	4033		240	5670		240	5904
265.1	4111		265.1	4032		241	5668		241	5886
266.2	4107		266.2	4027		242	5661		242	5874
267.3	4108		267.3	4028		243	5653		243	5860
268.4	4103		268.4	4020		244	5659		244	5843
269.5	4101		269.5	4018		245	5649		245	5824
270.6	4096		270.6	4013		246	5651		246	5812
271.7	4097		271.7	4014		247	5647		247	5792
272.8	4092		272.8	4010		248	5639		248	5781
273.9	4089		273.9	4009		249	5643		249	5762
275	4088		275	4004		250	5642		250	5746
276.1	4087		276.1	3999		251	5638		251	5742
277.2	4078		277.2	3997		252	5638		252	5723
278.3	4082		278.3	3994		253	5628		253	5708
279.4	4081		279.4	3990		254	5628		254	5694
280.5	4075		280.5	3989		255	5629		255	5684
281.6	4079		281.6	3989		256	5629		256	5663
282.7	4071		282.7	3985		257	5616		257	5656
283.8	4072		283.8	3979		258	5623		258	5645
284.9	4073		284.9	3979		259	5617		259	5632
286	4070		286	3974		260	5616		260	5618
287.1	4064		287.1	3973		261	5609		261	5609
288.2	4065		288.2	3970		262	5611		262	5599
289.3	4061		289.3	3972		263	5612		263	5590
290.4	4061		290.4	3964		264	5612		264	5574
291.5	4057		291.5	3963		265	5607		265	5567
292.6	4056		292.6	3967		266	5601		266	5561
293.7	4055		293.7	3960		267	5602		267	5544
294.8	4054		294.8	3953		268	5607		268	5535
295.9	4055		295.9	3956		269	5598		269	5516
297	4055		297	3955		270	5594		270	5513
298.1	4054		298.1	3959		271	5599		271	5497
299.2	4053		299.2	3955		272	5594		272	5492
300.3	4052		300.3	3952		273	5592		273	5487
301.4	4051		301.4	3950		274	5595		274	5478
302.5	4046		302.5	3947		275	5591		275	5475
303.6	4043		303.6	3950		276	5589		276	5460
304.7	4046		304.7	3943		277	5590		277	5457
305.8	4043		305.8	3944		278	5589		278	5441
306.9	4042		306.9	3942		279	5587		279	5434
308	4042		308	3941		280	5585		280	5422
309.1	4044		309.1	3937		281	5584		281	5419
310.2	4040		310.2	3940		282	5587		282	5414
311.3	4040		311.3	3938		283	5580		283	5408
312.4	4041		312.4	3938		284	5578		284	5402
313.5	4038		313.5	3938		285	5580		285	5386
314.6	4041		314.6	3932		286	5580		286	5385
315.7	4125		315.7	3934		287	5577		287	5374
316.8	4040		316.8	3936		288	5574		288	5362
317.9	3963		317.9	3931		289	5572		289	5361
319	3889		319	3929		290	5573		290	5353
320.1	3865		320.1	3933		291	5571		291	5346
321.2	3843		321.2	3928		292	5569		292	5340
322.3	3820		322.3	3927		293	5569		293	5333
323.4	3800		323.4	3932		294	5565		294	5333
324.5	3779		324.5	3932		295	5561		295	5326
325.6	3761		325.6	3926		296	5565		296	5322
326.7	3740		326.7	3928		297	5566		297	5312
327.8	3721		327.8	3930		298	5560		298	5312
328.9	3696		328.9	3936		299	5564		299	5304
330	3679		330	3943		300	5565		300	5308
331.1	3665		331.1	3836		301	5556		301	5297
332.2	3645		332.2	3792		302	5556		302	5288
333.3	3624		333.3	3770		303	5559		303	5288
334.4	3609		334.4	3743		304	5559		304	5287
335.5	3589		335.5	3723		305	5562		305	5277
336.6	3574		336.6	3704		306	5553		306	5279
337.7	3560		337.7	3679		307	5563		307	5276
338.8	3541		338.8	3655		308	5557		308	5265
339.9	3527		339.9	3633		309	5559		309	5268
341	3510		341	3612		310	5559		310	5263
342.1	3497		342.1	3590		311	5549		311	5259
343.2	3483		343.2	3569		312	5552		312	5254
344.3	3464		344.3	3545		313	5553		313	5249
345.4	3454		345.4	3523		314	5550		314	5243
346.5	3437		346.5	3509		315	5541		315	5239
347.6	3421		347.6	3488		316	5551		316	5233
348.7	3416		348.7	3465		317	5566		317	5234
349.8	3400		349.8	3446		318	5586		318	5229
350.9	3385		350.9	3429		319	5602		319	5234
352	3375		352	3413		320	5626		320	5228
353.1	3364		353.1	3392		321	5641		321	5224
354.2	3354		354.2	3373		322	5657		322	5219
355.3	3337		355.3	3357		323	5665		323	5213
356.4	3329		356.4	3342		324	5676		324	5212
357.5	3314		357.5	3325		325	5692		325	5208
358.6	3309		358.6	3310		326	5702		326	5204
359.7	3297		359.7	3292		327	5713		327	5203
360.8	3286		360.8	3277		328	5730		328	5190
361.9	3276		361.9	3261		329	5737		329	5191
363	3266		363	3249		330	5745		330	5190
364.1	3258		364.1	3234		331	5753		331	5181
365.2	3249		365.2	3222		332	5763		332	5184
366.3	3239		366.3	3207		333	5778		333	5185
367.4	3233		367.4	3193		334	5776		334	5176
368.5	3221		368.5	3180		335	5787		335	5176
369.6	3207		369.6	3171		336	5797		336	5171
370.7	3204		370.7	3160		337	5800		337	5168
371.8	3196		371.8	3145		338	5810		338	5166
372.9	3187		372.9	3134		339	5812		339	5158
374	3175		374	3123		340	5826		340	5157
375.1	3171		375.1	3111		341	5826		341	5154
376.2	3166		376.2	3101		342	5834		342	5144
377.3	3156		377.3	3085		343	5841		343	5157
378.4	3151		378.4	3077		344	5848		344	5143
379.5	3145		379.5	3066		345	5849		345	5140
380.6	3136		380.6	3060		346	5853		346	5134
381.7	3132		381.7	3048		347	5863		347	5138
382.8	3126		382.8	3039		348	5864		348	5129
383.9	3119		383.9	3028		349	5870		349	5126
385	3110		385	3017		350	5871		350	5126
386.1	3105		386.1	3011		351	5878		351	5115
387.2	3096		387.2	3000		352	5876		352	5123
388.3	3091		388.3	2993		353	5879		353	5112
389.4	3087		389.4	2983		354	5884		354	5113
390.5	3082		390.5	2978		355	5883		355	5108
391.6	3076		391.6	2971		356	5891		356	5109
392.7	3071		392.7	2963		357	5892		357	5099
393.8	3067		393.8	2952		358	5900		358	5092
394.9	3064		394.9	2948		359	5892		359	5095
396	3060		396	2936		360	5904		360	5085
397.1	3051		397.1	2933		361	5894		361	5084
398.2	3044		398.2	2925		362	5907		362	5089
399.3	3041		399.3	2920		363	5909		363	5080
400.4	3036		400.4	2911		364	5910		364	5076
401.5	3031		401.5	2904		365	5902		365	5071
402.6	3027		402.6	2900		366	5908		366	5071
403.7	3024		403.7	2890		367	5915		367	5068
404.8	3015		404.8	2887		368	5917		368	5055
405.9	3013		405.9	2883		369	5910		369	5053
407	3013		407	2877		370	5914		370	5052
408.1	3008		408.1	2875		371	5924		371	5046
409.2	3008		409.2	2871		372	5918		372	5044
410.3	3001		410.3	2866		373	5908		373	5039
411.4	2997		411.4	2858		374	5919		374	5034
412.5	2993		412.5	2851		375	5921		375	5032
413.6	2989		413.6	2848		376	5925		376	5026
414.7	2984		414.7	2840		377	5895		377	5021
415.8	2981		415.8	2835		378	5930		378	5021
416.9	2979		416.9	2836		379	5927		379	5023
418	2978		418	2831		380	5933		380	5016
419.1	2974		419.1	2826		381	5950		381	5009
420.2	2968		420.2	2822		382	5967		382	5010
421.3	2967		421.3	2820		383	5980		383	5002
422.4	2968		422.4	2815		384	5995		384	4996
423.5	2960		423.5	2813		385	6011		385	4995
424.6	2956		424.6	2808		386	6019		386	4993
425.7	2957		425.7	2803		387	6029		387	4988
426.8	2951		426.8	2799		388	6045		388	4978
427.9	2951		427.9	2798		389	6049		389	4980
429	2948		429	2797		390	6061		390	4975
430.1	2950		430.1	2794		391	6069		391	4969
431.2	2946		431.2	2791		392	6072		392	4967
432.3	2939		432.3	2789		393	6083		393	4961
433.4	2938		433.4	2781		394	6081		394	4964
434.5	2936		434.5	2783		395	6095		395	4954
435.6	2928		435.6	2781		396	6092		396	4954
436.7	2929		436.7	2776		397	6097		397	4945
437.8	2928		437.8	2779		398	6094		398	4940
438.9	2927		438.9	2770		399	6107		399	4939
440	2926		440	2777		400	6102		400	4931
441.1	2925		441.1	2770		401	6103		401	4923
442.2	2924		442.2	2770		402	6104		402	4922
443.3	2923		443.3	2763		403	6114		403	4920
444.4	2916		444.4	2765		404	6101		404	4920
445.5	2918		445.5	2764		405	6113		405	4910
446.6	2914		446.6	2788		406	6109		406	4904
447.7	2965		447.7	2805		407	6105		407	4898
448.8	2953		448.8	2908		408	6114		408	4900
449.9	2977		449.9	2790		409	6114		409	4898
451	2948		451	2808		410	6111		410	4891
452.1	2973		452.1	2831		411	6105		411	4887
453.2	2995		453.2	2845		412	6112		412	4883
454.3	3012		454.3	2863		413	6109		413	4875
455.4	3037		455.4	2878		414	6110		414	4872
456.5	3061		456.5	2893		415	6114		415	4874
457.6	3084		457.6	2903		416	6112		416	4868
458.7	3109		458.7	2914		417	6115		417	4868
459.8	3129		459.8	2926		418	6116		418	4862
460.9	3158		460.9	2941		419	6117		419	4854
462	3181		462	2942		420	6121		420	4858
463.1	3205		463.1	2957		421	6117		421	4850
464.2	3232		464.2	2963		422	6119		422	4849
465.3	3254		465.3	2974		423	6122		423	4849
466.4	3278		466.4	2983		424	6113		424	4838
467.5	3302		467.5	2987		425	6110		425	4832
468.6	3330		468.6	2998		426	6114		426	4834
469.7	3354		469.7	3007		427	6124		427	4833
470.8	3376		470.8	3011		428	6118		428	4829
471.9	3400		471.9	3016		429	6116		429	4820
473	3421		473	3027		430	6116		430	4820
474.1	3446		474.1	3027		431	6122		431	4812
475.2	3463		475.2	3036		432	6098		432	4811
476.3	3484		476.3	3040		433	6164		433	4802
477.4	3501		477.4	3043		434	6116		434	4801
478.5	3520		478.5	3051		435	6112		435	4804
479.6	3536		479.6	3055		436	6116		436	4799
480.7	3552		480.7	3060		437	6123		437	4798
481.8	3563		481.8	3065		438	6118		438	4789
482.9	3580		482.9	3069		439	6118		439	4784
484	3595		484	3072		440	6119		440	4783
485.1	3610		485.1	3076		441	6121		441	4777
486.2	3622		486.2	3079		442	6121		442	4782
487.3	3631		487.3	3076		443	6126		443	4771
488.4	3642		488.4	3087		444	6125		444	4774
489.5	3656		489.5	3093		445	6128		445	4769
490.6	3663		490.6	3093		446	6126		446	4759
491.7	3677		491.7	3095		447	6128		447	4761
492.8	3686		492.8	3097		448	6131		448	4757
493.9	3692		493.9	3099		449	6128		449	4750
495	3700		495	3097		450	6125		450	4752
496.1	3712		496.1	3108		451	6132		451	4750
497.2	3718		497.2	3102		452	6128		452	4746
498.3	3727		498.3	3106		453	6131		453	4743
499.4	3730		499.4	3110		454	6134		454	4749
500.5	3736		500.5	3114		455	6139		455	4734
501.6	3742		501.6	3110		456	6128		456	4735
502.7	3751		502.7	3114		457	6127		457	4729
503.8	3752		503.8	3117		458	6132		458	4729
504.9	3755		504.9	3119		459	6133		459	4724
506	3763		506	3119		460	6132		460	4725
507.1	3764		507.1	3123		461	6129		461	4719
508.2	3768		508.2	3154		462	6139		462	4719
509.3	3771		509.3	3157		463	6132		463	4719
510.4	3777		510.4	3159		464	6139		464	4719
511.5	3783		511.5	3136		465	6134		465	4714
512.6	3783		512.6	3158		466	6131		466	4709
513.7	3788		513.7	3188		467	6133		467	4710
514.8	3788		514.8	3229		468	6137		468	4710
515.9	3796		515.9	3264		469	6139		469	4708
517	3798		517	3311		470	6140		470	4699
518.1	3799		518.1	3356		471	6140		471	4702
519.2	3807		519.2	3400		472	6147		472	4696
520.3	3804		520.3	3438		473	6140		473	4692
521.4	3808		521.4	3478		474	6135		474	4689
522.5	3808		522.5	3531		475	6138		475	4690
523.6	3811		523.6	3571		476	6145		476	4679
524.7	3822		524.7	3603		477	6138		477	4682
525.8	3848		525.8	3657		478	6146		478	4683
526.9	3865		526.9	3691		479	6137		479	4681
528	3851		528	3732		480	6143		480	4680
529.1	3829		529.1	3760		481	6143		481	4675
530.2	3851		530.2	3806		482	6141		482	4678
531.3	3877		531.3	3841		483	6142		483	4677
532.4	3905		532.4	3852		484	6138		484	4672
533.5	3936		533.5	3907		485	6142		485	4669
534.6	3967		534.6	3933		486	6140		486	4668
535.7	4001		535.7	3983		487	6146		487	4666
536.8	4022		536.8	3988		488	6146		488	4661
537.9	4057		537.9	4011		489	6147		489	4666
539	4083		539	4030		490	6146		490	4665
540.1	4109		540.1	4046					491	4657
541.2	4130		541.2	4069					492	4656
542.3	4152		542.3	4096					493	4656
543.4	4171		543.4	4100					494	4650
544.5	4188		544.5	4121					495	4656
545.6	4202		545.6	4137					496	4649
546.7	4217		546.7	4137					497	4652
547.8	4223		547.8	4154					498	4652
548.9	4229		548.9	4161					499	4646
550	4237		550	4166					500	4650
551.1	4244		551.1	4173					501	4649
552.2	4251		552.2	4185					502	4649
553.3	4253		553.3	4178					503	4645
554.4	4260		554.4	4205					504	4636
555.5	4257		555.5	4184					505	4642
556.6	4258		556.6	4206					506	4641
557.7	4259		557.7	4189					507	4635
558.8	4262		558.8	4204					508	4634
559.9	4262		559.9	4200					509	4635
561	4261		561	4208					510	4635
562.1	4263		562.1	4211					511	4627
563.2	4264		563.2	4207					512	4632
564.3	4259		564.3	4233					513	4628
565.4	4265		565.4	4219					514	4629
566.5	4271		566.5	4229					515	4627
567.6	4269		567.6	4215					516	4631
568.7	4271		568.7	4216					517	4631
569.8	4266		569.8	4223					518	4626
570.9	4270		570.9	4230					519	4625
572	4268		572	4235					520	4617
573.1	4271		573.1	4235					521	4620
574.2	4266		574.2	4245					522	4622
575.3	4269		575.3	4229					523	4622
576.4	4271		576.4	4235					524	4616
577.5	4274		577.5	4240					525	4618
578.6	4277		578.6	4241					526	4618
579.7	4277		579.7	4239					527	4617
580.8	4275		580.8	4235					528	4614
581.9	4273		581.9	4244					529	4614
583	4274		583	4237					530	4614
584.1	4273		584.1	4244					531	4616
585.2	4274		585.2	4243					532	4618
586.3	4275		586.3	4252					533	4611
587.4	4274		587.4	4252					534	4608
588.5	4277		588.5	4246					535	4612
589.6	4276		589.6	4259					536	4610
590.7	4278		590.7	4253					537	4607
591.8	4282		591.8	4282					538	4609
592.9	4275		592.9	4254					539	4609
594	4276		594	4263					540	4611
595.1	4278		595.1	4261					541	4617
596.2	4280		596.2	4259					542	4611
597.3	4280		597.3	4265					543	4632
598.4	4276		598.4	4269					544	4643
599.5	4279		599.5	4260					545	4654
600.6	4282		600.6	4271					546	4672
601.7	4280		601.7	4263					547	4674
602.8	4281		602.8	4275					548	4689
603.9	4282		603.9	4280					549	4703
605	4280		605	4258					550	4712
606.1	4280		606.1	4264					551	4724
607.2	4279		607.2	4275					552	4732
608.3	4283		608.3	4276					553	4737
609.4	4278		609.4	4271					554	4745
610.5	4282		610.5	4281					555	4756
611.6	4285		611.6	4275					556	4764
612.7	4277		612.7	4292					557	4776
613.8	4281		613.8	4271					558	4779
614.9	4285		614.9	4284					559	4783
616	4285		616	4276					560	4793
617.1	4285		617.1	4277					561	4803
618.2	4282		618.2	4282					562	4805
619.3	4288		619.3	4286					563	4812
620.4	4386		620.4	4286					564	4816
621.5	4368		621.5	4273					565	4819
622.6	4286		622.6	4283					566	4826
623.7	4289		623.7	4277					567	4828
624.8	4289		624.8	4284					568	4836
625.9	4291		625.9	4291					569	4843
627	4292		627	4281					570	4843
628.1	4290		628.1	4288					571	4855
629.2	4286		629.2	4281					572	4851
630.3	4290		630.3	4291					573	4857
631.4	4290		631.4	4287					574	4864
632.5	4295		632.5	4289					575	4863
633.6	4293		633.6	4285					576	4874
634.7	4293		634.7	4289					577	4880
635.8	4293		635.8	4293					578	4874
636.9	4292		636.9	4295					579	4884
638	4294		638	4304					580	4887
639.1	4297		639.1	4288					581	4888
640.2	4298		640.2	4296					582	4889
641.3	4300		641.3	4296					583	4894
642.4	4299		642.4	4305					584	4896
643.5	4299		643.5	4297					585	4900
644.6	4298		644.6	4302					586	4893
645.7	4301		645.7	4299					587	4896
646.8	4298		646.8	4297					588	4904
647.9	4301		647.9	4309					589	4906
649	4302		649	4297					590	4908
650.1	4304		650.1	4295					591	4908
651.2	4303		651.2	4294					592	4909
652.3	4302		652.3	4311					593	4912
653.4	4295		653.4	4302					594	4914
654.5	4300		654.5	4309					595	4916
655.6	4301		655.6	4310					596	4916
656.7	4300		656.7	4314					597	4916
657.8	4303		657.8	4317					598	4926
658.9	4304		658.9	4311					599	4923
660	4303		660	4304					600	4923
661.1	4304		661.1	4304					601	4929
662.2	4304		662.2	4303					602	4928
663.3	4306		663.3	4311					603	4935
664.4	4306		664.4	4300					604	4935
665.5	4305		665.5	4315					605	4933
666.6	4306		666.6	4310					606	4934
667.7	4306		667.7	4313					607	4935
668.8	4304		668.8	4307					608	4935
669.9	4301		669.9	4309					609	4869
671	4299		671	4314					610	4902
672.1	4304		672.1	4311					611	4978
673.2	4305		673.2	4323					612	5020
674.3	4308		674.3	4322					613	5080
675.4	4308		675.4	4308					614	5150
676.5	4309		676.5	4323					615	5209
677.6	4308		677.6	4307					616	5270
678.7	4309		678.7	4313					617	5329
679.8	4306		679.8	4314					618	5390
680.9	4307		680.9	4321					619	5445
682	4305		682	4320					620	5500
683.1	4311		683.1	4320					621	5556
684.2	4306		684.2	4315					622	5611
685.3	4305								623	5663
686.4	4309								624	5709
687.5	4307								625	5752
688.6	4310								626	5793
689.7	4310								627	5840
690.8	4311								628	5881
691.9	4306								629	5906
693	4308								630	5930
694.1	4306								631	5952
695.2	4314								632	5991
696.3	4312								633	6010
697.4	4306								634	6024
698.5	4307								635	6050
699.6	4306								636	6068
700.7	4308								637	6078
701.8	4312								638	6089
702.9	4309								639	6090
704	4313								640	6112
705.1	4313								641	6113
706.2	4310								642	6123
707.3	4311								643	6126
708.4	4320								644	6135
709.5	4313								645	6141
710.6	4314								646	6139
711.7	4311								647	6144
712.8	4317								648	6147
713.9	4314								649	6153
715	4308								650	6151
716.1	4311								651	6161
717.2	4310								652	6157
718.3	4316								653	6156
719.4	4309								654	6167
720.5	4313								655	6160
721.6	4315								656	6170
722.7	4320								657	6170
723.8	4315								658	6173
724.9	4316								659	6170
726	4314								660	6159
727.1	4315								661	6160
728.2	4315								662	6175
									663	6180
									664	6176
									665	6177
									666	6173
									667	6182
									668	6170
									669	6178
									670	6186
									671	6178
									672	6176
									673	6181
									674	6176
									675	6181
									676	6183
									677	6182
									678	6188
									679	6174
									680	6194
									681	6191
									682	6194
									683	6198
									684	6202
									685	6198
									686	6199
									687	6201
									688	6200
									689	6201
									690	6201
									691	6204
									692	6209
									693	6202
									694	6203
									695	6213
									696	6199
									697	6217
									698	6212
									699	6208
									700	6207
									701	6215
									702	6217
									703	6211
									704	6218
									705	6220
									706	6217
									707	6219
									708	6219
									709	6220
									710	6221
									711	6217
									712	6221
									713	6217
									714	6224
									715	6225

## Sheet: Figure 3E
	α-KG/malate				ATP				KCN				OLM
RBP6OE NON	902	859	493	735	805	942	1149	1513
TbIF1 dKO_RBP6OE NON	1031	550	835	768	949	1172	1523	1363
RBP6OE IND2	103	134	178		421	889	785
TbIF1 dKO_RBP6OE IND2	195	391	160		1369	1526	1519
RBP6OE NON									1178	1540	894	1328	561	253	460	502
TbIF1 dKO_RBP6OE NON									438	372	427	383	1528	1168	1506	1357
RBP6OE IND2									164	364	384		190	200	183
TbIF1 dKO_RBP6OE IND2									117	325	142		1235	1274	1261

## Sheet: Figure 4B
RBP6 OE_TbIF1 OE
0	2	4	6	8	days after Tet
100	66	50	49	52
100	70	50	49	49
100	67	53	45	53
100	62	56	66	60
100	88	78	59	58
100	90	63	50	48

## Sheet: Figure 4C
RBP6 OE_TbIF1 OE
DAYS	KCN sensitive respiration					SHAM sensitive respiration					Residual respiration
0	35.6455	36.2888	37.6964	24.4082		3.6874	3.6564	7.4839	12.9198		1.3953	2.4147	5.7515	4.5577
2	33.1539	32.5632	35.4489	40.0053	39.9796	42.7879	28.1384	33.09	49.3759	51.0451	6.179	4.7704	5.7007

[truncated: 7 more sheets: Figure 4D, Figure 5A, Figure 5B, Figure 5D, Figure 6B, List of oligonucleotides, List of cell lines]
